# Supplementary material for: N-terminus of Drosophila melanogaster MSL1 is critical for dosage compensation
Source: eLife. 2024 Dec 19;13:RP93241. doi: 10.7554/eLife.93241 (PMC11658772; doi:10.7554/eLife.93241)
Supplement: Figure 1—source data 1. [file elife-93241-fig1-data1.zip]

Archive with 13 entries (13 files):
- B _ msl2(Composite).tif
- B _ msl2.tif
- B_ lamin(Composite).tif
- B_ lamin.tif
- B_ msl1(Composite).tif
- B_ msl1.tif
- C_ lamin.tif
- C_msl1.tif
- E_lamin(Alexa 647).tif
- E_lamin.tif
- E_msl1(Alexa 647).tif
- E_msl1.tif
- E_msl2.tif
