# Supplementary material for: N-terminus of Drosophila melanogaster MSL1 is critical for dosage compensation
Source: eLife. 2024 Dec 19;13:RP93241. doi: 10.7554/eLife.93241 (PMC11658772; doi:10.7554/eLife.93241)
Supplement: Figure 1—source data 2. [file elife-93241-fig1-data2.zip]

Archive with 3 entries (3 files):
- 1B.png
- 1C.png
- 1E.png
