# Supplementary material for: N-terminus of Drosophila melanogaster MSL1 is critical for dosage compensation
Source: eLife. 2024 Dec 19;13:RP93241. doi: 10.7554/eLife.93241 (PMC11658772; doi:10.7554/eLife.93241)
Supplement: Figure 1—figure supplement 3—source data 1. [file elife-93241-fig1-figsupp3-data1.zip]

Archive with 14 entries (13 files):
- Figure 1 - supplement 3 - source data 1/
- __MACOSX/._Figure 1 - supplement 3 - source data 1
- Figure 1 - supplement 3 - source data 1/lamin.tif
- __MACOSX/Figure 1 - supplement 3 - source data 1/._lamin.tif
- Figure 1 - supplement 3 - source data 1/msl1.tif
- __MACOSX/Figure 1 - supplement 3 - source data 1/._msl1.tif
- Figure 1 - supplement 3 - source data 1/msl2.tif
- __MACOSX/Figure 1 - supplement 3 - source data 1/._msl2.tif
- Figure 1 - supplement 3 - source data 1/msl2f.tif
- Figure 1 - supplement 3 - source data 1/._lamin.tif
- Figure 1 - supplement 3 - source data 1/msl1f.tif
- Figure 1 - supplement 3 - source data 1/._msl1.tif
- Figure 1 - supplement 3 - source data 1/msl3.tif
- Figure 1 - supplement 3 - source data 1/._msl2.tif
