# Supplementary material for: N-terminus of Drosophila melanogaster MSL1 is critical for dosage compensation
Source: eLife. 2024 Dec 19;13:RP93241. doi: 10.7554/eLife.93241 (PMC11658772; doi:10.7554/eLife.93241)
Supplement: Figure 1—figure supplement 3—source data 2. [file elife-93241-fig1-figsupp3-data2.zip]

Archive with 7 entries (6 files):
- Figure 1 - supplement 3 - source data 2/
- Figure 1 - supplement 3 - source data 2/Figure 1 - supplement 3A.png
- __MACOSX/Figure 1 - supplement 3 - source data 2/._Figure 1 - supplement 3A.png
- Figure 1 - supplement 3 - source data 2/._Figure 1 - supplement 3A.png
- Figure 1 - supplement 3 - source data 2/Figure 1 - supplement 3B.png
- __MACOSX/Figure 1 - supplement 3 - source data 2/._Figure 1 - supplement 3B.png
- Figure 1 - supplement 3 - source data 2/._Figure 1 - supplement 3B.png
