# Supplementary material for: N-terminus of Drosophila melanogaster MSL1 is critical for dosage compensation
Source: eLife. 2024 Dec 19;13:RP93241. doi: 10.7554/eLife.93241 (PMC11658772; doi:10.7554/eLife.93241)
Supplement: Figure 2—source data 1. [file elife-93241-fig2-data1.zip]

Archive with 46 entries (38 files):
- d(24-39)/
- d(24-39)/2021-02-15_d24-39_6-2 D.tif
- d(24-39)/2021-02-15_d24-39_6-2 F.tif
- d(24-39)/2021-02-15_d24-39_6-2 T.tif
- d(24-39)/Composite DFT.tif
- d(24-39)/Composite FT.tif
- d(41-65)/
- d(41-65)/DAPI.tif
- d(41-65)/MSL1.tif
- d(41-65)/MSL2.tif
- d(41-85)/
- d(41-85)/20200310-msl1d41_85-6-1-D2.tif (RGB) (1).tif
- d(41-85)/20200310-msl1d41_85-6-1-F2.tif (RGB) (1).tif
- d(41-85)/20200310-msl1d41_85-6-1-T2.tif (RGB) (1).tif
- d(41-85)/Composite DFT.tif
- d(41-85)/Composite FT.tif
- d(66-85)/
- d(66-85)/2019-10-03_1-1_msl1_DAPI.tif (RGB).tif
- d(66-85)/2019-10-03_1-1_msl1_FLAG.tif
- d(66-85)/2019-10-03_1-1_msl1_MSL1.tif
- d(66-85)/Composite DFT.tif
- d(66-85)/Composite FT.tif
- d(8-20)/
- d(8-20)/2022-02-25-d(8-20)-3-1c1crop.tif
- d(8-20)/2022-02-25-d(8-20)-3-1c2crop.tif
- d(8-20)/2022-02-25-d(8-20)-3-1c3crop.tif
- d(8-20)/Composite DFT.tif
- d(8-20)/Composite FT.tif
- d15/
- d15/20200310-msl1d15-2-3-D.tif (RGB).tif
- d15/20200310-msl1d15-2-3-F.tif (RGB).tif
- d15/20200310-msl1d15-2-3-T.tif (RGB).tif
- d15/Composite DFT.tif
- d15/Composite FT.tif
- d85/
- d85/2020-04-15-d84-2-1-Dcr.tif (RGB).tif
- d85/2020-04-15-d84-2-1-Fcr.tif (RGB).tif
- d85/2020-04-15-d84-2-1-Tcr.tif (RGB).tif
- d85/Composite DFT.tif
- d85/Composite FT.tif
- WT/
- WT/20200310-msl1wt-11-4-D.tif (RGB).tif
- WT/20200310-msl1wt-11-4-F.tif (RGB).tif
- WT/20200310-msl1wt-11-4-T.tif (RGB).tif
- WT/Composite DFT.tif
- WT/Composite FT.tif
