# Supplementary material for: N-terminus of Drosophila melanogaster MSL1 is critical for dosage compensation
Source: eLife. 2024 Dec 19;13:RP93241. doi: 10.7554/eLife.93241 (PMC11658772; doi:10.7554/eLife.93241)
Supplement: Figure 3—source data 1. [file elife-93241-fig3-data1.zip]

Archive with 5 entries (5 files):
- B_lamin_m1_wtgs2a3s_4.tif
- BC_msl1_wt2a3sgs.tif
- C_lamin_m1m2_wtgs2a3s_4(Composite).tif
- C_msl2_m1m2_wt2a3sgs.tif
- C_msl3_m1m2_wt2a3sgs.tif
