# Supplementary material for: N-terminus of Drosophila melanogaster MSL1 is critical for dosage compensation
Source: eLife. 2024 Dec 19;13:RP93241. doi: 10.7554/eLife.93241 (PMC11658772; doi:10.7554/eLife.93241)
Supplement: Figure 3—source data 3. [file elife-93241-fig3-data3.xlsx]

## Sheet: f3s1
The numbers of males and females expressing MSL1 variants in the msl-1-null background and obtained in three independent experiments
	msl-1γ269/msl-1L60 Ubi-msl-1*/Ubi-msl-1* males	msl-1γ269/msl-1L60 Ubi-msl-1*/Ubi-msl-1* females
MSL1WT	42	56
	21	29
	47	60
MSL12A	22	31
	26	29
	47	58
MSL13S	70	84
	24	27
	41	59
MSL1GS	5	212
	3	222
	4	192
The numbers of males and females carrying MSL1WT, MSL12A , MSL13S and MSL1GS variants in msl-1L60/ msl-1γ269; Ubi:msl-1*/Ubi:msl-1* lines.
