# Supplementary material for: N-terminus of Drosophila melanogaster MSL1 is critical for dosage compensation
Source: eLife. 2024 Dec 19;13:RP93241. doi: 10.7554/eLife.93241 (PMC11658772; doi:10.7554/eLife.93241)
Supplement: Figure 4—source data 1. [file elife-93241-fig4-data1.zip]

Archive with 11 entries (11 files):
- A_ lamin.tif
- A_FLAG msl2 S2.tif
- A_HA msl1 S2.tif
- B_flag ip  2mut gs(Chemiluminescence).tif
- B_flag ip 24-39 8-20(Chemiluminescence).tif
- B_flag ip 3mut 3mutA 2(Chemiluminescence).tif
- B_flag ip 3mut gs(Chemiluminescence).tif
- B_flag ip 41-85(Chemiluminescence).tif
- B_flag ip 8-20 24-39(Chemiluminescence).tif
- B_flag ip wt 3mut_2(Chemiluminescence).tif
- B_flag ip wt(Chemiluminescence).tif
