# Supplementary material for: N-terminus of Drosophila melanogaster MSL1 is critical for dosage compensation
Source: eLife. 2024 Dec 19;13:RP93241. doi: 10.7554/eLife.93241 (PMC11658772; doi:10.7554/eLife.93241)
Supplement: Figure 7—source data 2. [file elife-93241-fig7-data2.zip]

Archive with 1 entries (1 files):
- 5B.png
